# Supplementary material for: Correlation Analysis of Macular Function and Peripapillary Retinal Nerve Fiber Layer Thickness Following Successful Rhegmatogenous Retinal Detachment Surgery
Source: Biomedicines. 2025 Apr 11;13(4):943. doi: 10.3390/biomedicines13040943 (PMC12024603; doi:10.3390/biomedicines13040943)
Supplement: Supplementary file 1 [file biomedicines-13-00943-s001.zip]

Archive with 1 entries (1 files):
- biomedicines-3494579-supplementary.pdf
